# Supplementary material for: Exploring the Diversity and Antibacterial Potentiality of Cultivable Actinobacteria from the Soil of the Saxaul Forest in Southern Gobi Desert in Mongolia
Source: Microorganisms. 2022 May 9;10(5):989. doi: 10.3390/microorganisms10050989 (PMC9147431; doi:10.3390/microorganisms10050989)
Supplement: Supplementary file 1 [file microorganisms-10-00989-s001.zip]

Archive with 1 entries (1 files):
- microorganisms-1670913-supplementary.pdf
